# Supplementary material for: Socio-Demographic, Behavioral and Psychological Factors Associated with High BMI among Adults in a Southeast Asian Multi-Ethnic Society: A Structural Equation Model
Source: Nutrients. 2023 Apr 10;15(8):1826. doi: 10.3390/nu15081826 (PMC10144460; doi:10.3390/nu15081826)
Supplement: Supplementary file 1 [file nutrients-15-01826-s001.zip]

Archive with 1 entries (1 files):
- nutrients-2240140-supplementary.pdf
